# Supplementary material for: Age-related loss of chromosome Y is associated with levels of sex hormone binding globulin and clonal hematopoiesis defined by TET2, TP53, and CBL mutations
Source: Sci Adv. 2023 Apr 21;9(16):eade9746. doi: 10.1126/sciadv.ade9746 (PMC10121166; doi:10.1126/sciadv.ade9746)
Supplement: Supplementary file 2 — Tables S1 to S18 [file sciadv.ade9746_tables_s1_to_s18.zip]

Archive with 1 entries (1 files):
- ade9746_Tables_S1_to_S18.xlsx
