# Supplementary material for: Age-related loss of chromosome Y is associated with levels of sex hormone binding globulin and clonal hematopoiesis defined by TET2, TP53, and CBL mutations
Source: Sci Adv. 2023 Apr 21;9(16):eade9746. doi: 10.1126/sciadv.ade9746 (PMC10121166; doi:10.1126/sciadv.ade9746)
Supplement: Supplementary file 2 — Tables S1 to S18 [file sciadv.ade9746_tables_s1_to_s18.zip › ade9746_Tables_S1_to_S18.xlsx]

## Sheet: Table S1
Table S1: Univariate analysis of 31 biochemistry markers.
	Median
Biomarker	LOY	LOY-free	P
Albumin	45.06	45.62	<0.001
Alkaline phosphatase	79.6	78.8	<0.001
Alanine aminotransferase	22.43	24.27	<0.001
Apolipoprotein A	1.424	1.4	<0.001
Apolipoprotein B	0.991	1.02	<0.001
Aspartate aminotransferase	25.8	26.3	<0.001
Direct bilirubin	1.8	1.79	0.782
Urea	5.6	5.43	<0.001
Calcium	2.363	2.371	<0.001
Cholesterol	5.3575	5.476	<0.001
Creatinine	80	80	0.2095
C-reactive protein	1.39	1.25	<0.001
Cystatin C	0.946	0.912	<0.001
Gamma glutamyltransferase	32.4	33.3	<0.001
Glucose	4.997	4.942	<0.001
Glycated haemoglobin (HbA1c)	36	35.1	<0.001
HDL cholesterol	1.257	1.231	<0.001
IGF-1	21.134	21.943	<0.001
LDL direct	3.363	3.478	<0.001
Lipoprotein A	19.91	19.7	0.6363
Oestradiol	204.3	204.1	0.4501
Phosphate	1.12	1.119	0.09653
SHBG	41.54	35.86	<0.001
Total bilirubin	9.02	9.16	<0.001
Total Testosterone	11.74	11.58	<0.001
Total protein	72.07	72.52	<0.001
Triglycerides	1.623	1.712	<0.001
Urate	346.3	350.5	<0.001
Vitamin D	49.4	46	<0.001
Free Testosterone	0.19	0.2	<0.001
Bioavailable Testosterone	4.78	5.18	<0.001

## Sheet: Table S2
Table S2: Linear regression results of LOY against 31 biochemistry markers using main model and sensitivity models.
	Basic model				Sensitivity models
					Hypertension				insulin dependent diabetes				non-dependent diabetes				BMI				All covariates
Biomarker	Coefficient	95% confidence intervals		FDR	Coefficient	95% confidence intervals		FDR	Coefficient	95% confidence intervals		FDR	Coefficient	95% confidence intervals		FDR	Coefficient	95% confidence intervals		FDR	Coefficient	95% confidence intervals		FDR
SHBG	0.116059	0.0983044	0.133813	7.44e-36	0.11604	0.0982851	0.133795	7.44e-36	0.116041	0.0982854	0.133796	7.44e-36	0.116063	0.0983073	0.133818	7.44e-36	0.0841677	0.0671413	0.101194	4.61014e-21	0.0842288	0.0672018	0.101256	4.61014e-21
Total Testosterone	0.0870691	0.0691055	0.105033	2.232e-20	0.087123	0.069159	0.105087	2.232e-20	0.0871368	0.0691727	0.105101	2.232e-20	0.087197	0.0692328	0.105161	2.232e-20	0.0536657	0.0364273	0.070904	4.43864e-09	0.0538047	0.0365663	0.0710431	4.13093e-09
HDL cholesterol	0.0750363	0.0560724	0.0940003	5.16291e-14	0.0750266	0.0560619	0.0939912	5.16291e-14	0.0750087	0.0560441	0.0939732	5.16291e-14	0.0749606	0.0559958	0.0939254	5.21347e-14	0.0364686	0.0184191	0.0545181	0.000202174	0.0364016	0.0183517	0.0544516	0.000205397
IGF-1	0.0617493	0.0441099	0.0793886	3.36758e-11	0.0618048	0.044165	0.0794447	3.36758e-11	0.0617979	0.044158	0.0794379	3.36758e-11	0.0617758	0.0441357	0.079416	3.36758e-11	0.0544849	0.036735	0.0722348	7.01375e-09	0.0544843	0.0367337	0.0722349	7.01375e-09
Apolipoprotein A	0.0470581	0.0280252	0.0660909	4.06678e-06	0.0470248	0.0279913	0.0660583	4.06678e-06	0.0470206	0.027987	0.0660541	4.06678e-06	0.0469597	0.027926	0.0659933	4.123e-06	0.0159043	-0.00266371	0.0344722	0.146895	0.0158275	-0.00274105	0.034396	0.147493
Vitamin D	0.0401224	0.0224267	0.0578182	2.542e-05	0.0401101	0.0224138	0.0578063	2.542e-05	0.0400863	0.02239	0.0577826	2.542e-05	0.0401553	0.0224588	0.0578519	2.542e-05	0.0270881	0.009299	0.0448772	0.00600455	0.0271615	0.00937226	0.0449508	0.00591545
Oestradiol	0.0381577	-0.0234939	0.0998093	0.317994	0.037742	-0.0239175	0.0994016	0.320022	0.0381204	-0.0235526	0.0997933	0.317994	0.037711	-0.0239432	0.0993652	0.320022	0.0440113	-0.0186215	0.106644	0.244711	0.0440276	-0.0186251	0.10668	0.244711
Phosphate	0.0341229	0.0156933	0.0525524	0.000715125	0.0341417	0.0157115	0.0525719	0.000715125	0.0340923	0.0156627	0.0525219	0.000715125	0.0340489	0.0156188	0.0524789	0.000718689	0.0300652	0.0114279	0.0487025	0.00343246	0.0299841	0.0113468	0.0486215	0.00349329
Lipoprotein A	0.0189086	-0.00113407	0.0389514	0.109731	0.0188771	-0.00116562	0.0389199	0.109731	0.0189176	-0.0011258	0.038961	0.109731	0.0190756	-0.000967162	0.0391183	0.107996	0.0172756	-0.00301424	0.0375654	0.147493	0.0173826	-0.00290728	0.0376725	0.146895
Free Testosterone	0.00791704	-0.00978059	0.0256147	0.45968	0.00800186	-0.00969611	0.0256998	0.45952	0.0080029	-0.00969529	0.0257011	0.45952	0.00805897	-0.00963933	0.0257573	0.45952	-0.00379571	-0.0215587	0.0139672	0.743278	-0.00369159	-0.0214549	0.0140717	0.745356
Cholesterol	0.00690176	-0.0111464	0.0249499	0.521463	0.00693029	-0.0111182	0.0249788	0.521463	0.00689532	-0.0111535	0.0249442	0.521463	0.00689251	-0.0111566	0.0249416	0.521463	-0.00340904	-0.0215981	0.0147801	0.745423	-0.00344466	-0.0216342	0.0147449	0.745423
LDL direct	0.00667317	-0.011324	0.0246704	0.524486	0.0067075	-0.01129	0.024705	0.524486	0.00666286	-0.011335	0.0246607	0.524486	0.00671621	-0.0112819	0.0247144	0.524486	0.00121107	-0.0169788	0.019401	0.905916	0.00122689	-0.0169634	0.0194172	0.905916
Bioavailable Testosterone	0.00332768	-0.0141004	0.0207558	0.745423	0.003411	-0.0140174	0.0208394	0.745356	0.00341622	-0.0140124	0.0208448	0.745356	0.00345773	-0.0139711	0.0208865	0.745356	-0.00986861	-0.0273301	0.00759289	0.3586	-0.00977603	-0.027238	0.00768591	0.362054
Direct bilirubin	-0.00216042	-0.0204946	0.0161737	0.837502	-0.00217245	-0.0205073	0.0161624	0.837502	-0.002153	-0.0204879	0.0161819	0.837502	-0.00213474	-0.0204699	0.0162005	0.837502	-0.00379013	-0.0223214	0.0147412	0.745356	-0.0037554	-0.0222874	0.0147766	0.745356
Calcium	-0.00742534	-0.0260541	0.0112035	0.51169	-0.00742601	-0.0260553	0.0112033	0.51169	-0.00746612	-0.0260956	0.0111633	0.51169	-0.00749556	-0.0261252	0.0111341	0.51169	-0.0130806	-0.0319097	0.00574845	0.247985	-0.0131186	-0.0319481	0.00571076	0.247985
Urea	-0.00956612	-0.0275835	0.00845129	0.378641	-0.00966632	-0.0276839	0.00835123	0.378641	-0.00963283	-0.0276504	0.00838469	0.378641	-0.00960485	-0.0276226	0.00841293	0.378641	-0.000391959	-0.0184729	0.017689	0.971331	-0.000309701	-0.0183911	0.0177717	0.973219
Total protein	-0.00970332	-0.0281156	0.00870894	0.379091	-0.00977452	-0.0281872	0.00863813	0.378641	-0.00975184	-0.0281647	0.00866107	0.378641	-0.00980979	-0.0282228	0.0086032	0.378641	-0.00835444	-0.0269807	0.0102718	0.45968	-0.008425	-0.0270516	0.0102016	0.45952
Glycated haemoglobin (HbA1c)	-0.00987035	-0.0268482	0.00710754	0.348237	-0.0098627	-0.0268412	0.00711574	0.348237	-0.00982183	-0.0268001	0.00715644	0.348237	-0.00979093	-0.0267695	0.00718761	0.348237	0.0166014	-5.17559e-05	0.0332546	0.0889927	0.0166682	1.4786e-05	0.0333216	0.0882117
Apolipoprotein B	-0.0138727	-0.0319453	0.00419983	0.199603	-0.0138528	-0.0319258	0.00422017	0.199603	-0.0138913	-0.0319646	0.00418195	0.199603	-0.0138514	-0.0319249	0.0042221	0.199603	-0.0131297	-0.0314171	0.00515769	0.235672	-0.0131213	-0.0314092	0.00516661	0.235672
Total bilirubin	-0.0151349	-0.0326688	0.00239905	0.146895	-0.015135	-0.0326695	0.00239941	0.146895	-0.0151502	-0.0326848	0.00238447	0.146895	-0.0151267	-0.0326615	0.00240813	0.146895	-0.0196637	-0.0373643	-0.00196311	0.0550698	-0.0196462	-0.0373474	-0.00194488	0.0550698
Albumin	-0.019536	-0.0376214	-0.00145069	0.0616052	-0.0195274	-0.0376133	-0.00144143	0.0616052	-0.019515	-0.037601	-0.00142895	0.0616052	-0.0195625	-0.0376488	-0.00147632	0.0616052	-0.0296247	-0.0478631	-0.0113863	0.00322199	-0.0296616	-0.0479007	-0.0114225	0.00321767
Alkaline phosphatase	-0.0196863	-0.0373896	-0.00198289	0.0550698	-0.0196877	-0.0373913	-0.00198406	0.0550698	-0.0197	-0.037404	-0.00199595	0.0550698	-0.0197098	-0.0374141	-0.00200549	0.0550698	-0.0153952	-0.0332853	0.00249493	0.146895	-0.0153803	-0.0332709	0.00251028	0.146895
C-reactive protein	-0.0226399	-0.0396387	-0.00564117	0.018361	-0.0226613	-0.0396605	-0.005662	0.018361	-0.0226284	-0.0396276	-0.00562913	0.018361	-0.0226635	-0.0396631	-0.00566382	0.018361	0.00403958	-0.0124771	0.0205563	0.699359	0.00404187	-0.0124752	0.0205589	0.699359
Creatinine	-0.0312109	-0.0493789	-0.0130429	0.0017671	-0.0312827	-0.049451	-0.0131143	0.0017671	-0.031249	-0.0494173	-0.0130806	0.0017671	-0.0312332	-0.0494019	-0.0130646	0.0017671	-0.0221108	-0.0403534	-0.00386813	0.035047	-0.022028	-0.0402711	-0.00378494	0.0355239
Glucose	-0.0488498	-0.067407	-0.0302927	8.27036e-07	-0.048899	-0.0674566	-0.0303414	8.27036e-07	-0.0488558	-0.0674136	-0.0302979	8.27036e-07	-0.048846	-0.0674041	-0.0302879	8.27036e-07	-0.0311351	-0.0496536	-0.0126166	0.00223099	-0.0311468	-0.0496658	-0.0126279	0.00223099
Aspartate aminotransferase	-0.0509491	-0.0692417	-0.0326565	1.71692e-07	-0.0510464	-0.0693393	-0.0327535	1.71692e-07	-0.0509775	-0.0692701	-0.0326849	1.71692e-07	-0.0509831	-0.0692763	-0.03269	1.71692e-07	-0.039016	-0.0573724	-0.0206596	8.60597e-05	-0.0389721	-0.0573288	-0.0206153	8.67088e-05
Cystatin C	-0.0542808	-0.0711002	-0.0374615	1.16137e-09	-0.0542705	-0.0710902	-0.0374507	1.16137e-09	-0.0542786	-0.0710986	-0.0374586	1.16137e-09	-0.0541754	-0.0709952	-0.0373556	1.21786e-09	-0.0309241	-0.0474406	-0.0144076	0.000636536	-0.0308104	-0.0473269	-0.0142939	0.000661672
Alanine aminotransferase	-0.0703994	-0.0880203	-0.0527785	3.15559e-14	-0.070476	-0.0880972	-0.0528547	3.15559e-14	-0.0704254	-0.0880468	-0.0528041	3.15559e-14	-0.0703626	-0.087984	-0.0527413	3.1558e-14	-0.0408063	-0.0578145	-0.023798	7.86688e-06	-0.040743	-0.0577515	-0.0237344	8.01e-06
Urate	-0.0784776	-0.0965163	-0.0604389	1.29354e-16	-0.0786041	-0.0966429	-0.0605654	1.2648e-16	-0.0786247	-0.0966635	-0.0605859	1.2648e-16	-0.0785476	-0.0965866	-0.0605086	1.26657e-16	-0.0540765	-0.0716923	-0.0364606	7.01375e-09	-0.0540592	-0.0716757	-0.0364428	7.01375e-09
Gamma glutamyltransferase	-0.095653	-0.112999	-0.0783073	5.425e-26	-0.0956889	-0.113035	-0.0783429	5.425e-26	-0.0956047	-0.112951	-0.0782588	5.425e-26	-0.0956682	-0.113015	-0.0783216	5.425e-26	-0.0726963	-0.0897711	-0.0556215	5.19369e-16	-0.072699	-0.0897731	-0.0556248	5.19369e-16
Triglycerides	-0.105141	-0.122799	-0.0874826	4.48725e-30	-0.10516	-0.122819	-0.0875014	4.48725e-30	-0.105142	-0.122801	-0.0874837	4.48725e-30	-0.105167	-0.122826	-0.0875081	4.48725e-30	-0.0742939	-0.0914691	-0.0571187	1.80575e-16	-0.0743175	-0.0914932	-0.0571418	1.80575e-16

## Sheet: Table S3
Table S3: Linear regression results of LOY and LOY polygenic risk score (PRS) against 31 biochemistry markers using the full sensitivity models.
	LOY (with LOY PRS as covariate)				LOY PRS alone
	Beta	CI 2.5%	CI 97.5%	FDR	Beta	CI 2.5%	CI 97.5%	FDR
SHBG	0.081127	0.0634333	0.0988207	8.091e-18	0.00362935	-0.00356594	0.0108246	0.627
Total Testosterone	0.060474	0.0419082	0.0790399	1.34075e-09	-0.0079079	-0.0154579	-0.000357924	0.164943
IGF-1	0.0552088	0.036827	0.0735906	2.046e-08	-0.00113432	-0.00861056	0.00634192	0.815419
Oestradiol	0.0497532	-0.0152068	0.114713	0.187821	-0.00891652	-0.0356218	0.0177887	0.735744
HDL cholesterol	0.044013	0.0253204	0.0627057	1.52675e-05	-0.0118989	-0.0195025	-0.00429517	0.02376
Phosphate	0.0285406	0.00923774	0.0478435	0.00895856	0.00225527	-0.0055947	0.0101052	0.756845
Vitamin D	0.0260556	0.00762397	0.0444872	0.0123883	0.00172378	-0.00579388	0.00924144	0.769759
Apolipoprotein A	0.0209454	0.00171503	0.0401759	0.0597773	-0.00800298	-0.015827	-0.000178983	0.164943
Glycated haemoglobin (HbA1c)	0.0185122	0.00126029	0.035764	0.061059	-0.00288031	-0.00991624	0.00415563	0.663684
Lipoprotein A	0.0175025	-0.00352615	0.0385312	0.151786	-0.000185766	-0.00874515	0.00837361	0.96607
C-reactive protein	0.00810836	-0.00899725	0.025214	0.43754	-0.00635727	-0.0133133	0.000598781	0.241734
LDL direct	0.00662312	-0.0122155	0.0254617	0.585156	-0.00843377	-0.0160942	-0.00077332	0.154629
Free testosterone	0.00504739	-0.0133498	0.0234446	0.654056	-0.0136385	-0.0211199	-0.00615714	0.0116516
Cholesterol	0.00298742	-0.0158498	0.0218246	0.781122	-0.0100586	-0.0177208	-0.00239631	0.0832006
Bioavailable testosterone	-0.00172124	-0.0198066	0.0163641	0.852022	-0.0125708	-0.0199253	-0.00521619	0.0133355
Urea	-0.0030349	-0.0217617	0.0156919	0.781122	0.00425905	-0.00335827	0.0118764	0.60089
Direct bilirubin	-0.00632063	-0.0255045	0.0128632	0.595231	0.00403984	-0.00376848	0.0118482	0.627
Apolipoprotein B	-0.00962867	-0.0285712	0.00931389	0.412191	-0.00545344	-0.0131628	0.00225595	0.420399
Total protein	-0.0101378	-0.0294297	0.00915404	0.408426	0.00267563	-0.00516998	0.0105212	0.735744
Alkaline phosphatase	-0.0157269	-0.0342559	0.00280212	0.149109	0.000541762	-0.00699539	0.00807891	0.915712
Calcium	-0.0167449	-0.0362469	0.00275701	0.149109	0.00566624	-0.00226812	0.0136006	0.420399
Total bilirubin	-0.0208244	-0.0391574	-0.00249142	0.0537195	0.00184113	-0.00561357	0.00929584	0.767966
Creatinine	-0.0211789	-0.0400726	-0.00228517	0.0542881	-0.00132772	-0.00901322	0.00635777	0.808401
Glucose	-0.0321277	-0.0513076	-0.0129477	0.0026535	0.00153297	-0.00626851	0.00933445	0.79671
Albumin	-0.0325645	-0.0514548	-0.0136742	0.00205293	0.00453643	-0.00314802	0.0122209	0.582805
Cystatin C	-0.035738	-0.0528432	-0.0186328	0.00013113	0.0077049	0.000746126	0.0146637	0.154629
Aspartate aminotransferase	-0.0410163	-0.0600283	-0.0220043	8.12889e-05	0.00319458	-0.00453772	0.0109269	0.663684
Alanine aminotransferase	-0.0418923	-0.0595071	-0.0242774	1.395e-05	0.00179762	-0.00536787	0.0089631	0.767966
Urate	-0.0576958	-0.0759404	-0.0394513	3.5588e-09	0.00568588	-0.00173517	0.0131069	0.399
Gamma glutamyltransferase	-0.0740849	-0.0917682	-0.0564017	2.294e-15	0.0021666	-0.00502549	0.0093587	0.756845
Triglycerides	-0.0762559	-0.094044	-0.0584677	6.913e-16	0.00303074	-0.00420438	0.0102658	0.663684

## Sheet: Table S4
Table S4: Mendelian randomization using SNPs associated with SHBG as instrumental variables to assess the causal effect of SHBG on LOY
SNP		Position	effect_allele.exposure	other_allele.exposure	Gene	beta.exposure	beta.outcome	se.outcome	pval.outcome	pval.exposure	se.exposure	Initial analysis (n=8 SNPs)	Conservative analysis (n=4 SNPs)
Main SNP	Rs4149056	12:21331549	T	C	SLCO1B1	0.027	0.00433555	0.00597725	0.5	1.5e-05	0.0063	Y	N
Main SNP	Rs8023580	15:96708291	T	C	NR2F2	-0.025	-0.00187555	0.00444574	0.65	5e-06	0.00561225	Y	N
Main SNP	Rs780093	2:27742603	T	C	GCKR	-0.026	-0.00140243	0.00429322	0.72	7e-08	0.00510204	Y	N
Main SNP	Rs17496332	1:107546375	A	G	PRMT6	-0.027	-0.00198112	0.00460583	0.69	2e-07	0.00510204	Y	N
Main SNP	Rs293428	4:69591782	A	G	UGT2B15	-0.029	-0.00442935	0.00433717	0.33	3e-08	0.00510204	Y	Y
Main SNP	Rs7910927	10:65138910	T	G	JMJD1C	-0.05	-0.0176704	0.0042554	2.6e-05	1e-25	0.00459184	Y	Y
Conditional SNP	Rs1625895	17:7578115	T	C	SHBG	-0.06	-0.0131705	0.0146997	0.35	1.75e-21	0.006	Y	Y
Conditional SNP	Rs1641537	17:7545721	T	C	SHBG	-0.064	-0.00287802	0.00432239	0.52	1.2e-24	0.006	Y	Y

## Sheet: Table S5
Table S5: Results of Mendelian Randomization analyses of SHBG levels and LOY
	SHBG to LOY								LOY to SHBG
	N	Beta	CI2.5%	CI97.5%	OR	CI2.5%	CI97.5%	P	N	Beta	CI2.5%	CI97.5%	OR	CI2.5%	CI97.5%	P
Maximum likelihood	8	0.150958	0.0634034	0.238512	1.16295	1.06546	1.26936	0.000726569	40	0.0213337	-0.0107616	0.0534291	1.02156	0.989296	1.05488	0.192639
MR Egger	8	0.169738	-0.104571	0.444047	1.18499	0.900711	1.559	0.27078	40	0.0710199	-0.0817234	0.223763	1.0736	0.921527	1.25077	0.367868
MR Egger (bootstrap)	8	0.14715	-0.00452948	0.298829	1.16468	0.999707	1.35688	0.017	40	-0.0319019	-0.102493	0.0386896	0.967033	0.900928	1.03799	0.17
Simple median	8	0.113879	-0.0322308	0.259989	1.12062	0.973785	1.28959	0.111998	40	0.0189741	-0.0352986	0.0732469	1.01916	0.965266	1.07605	0.493617
Weighted median	8	0.0669481	-0.0526533	0.186549	1.06924	0.947482	1.20664	0.277749	40	0.0184636	-0.0345741	0.0715013	1.01864	0.967144	1.07287	0.485394
Penalised weighted median	8	0.0515035	-0.0653323	0.168339	1.05285	0.938391	1.18128	0.380436	40	0.0164464	-0.0341434	0.0670361	1.01658	0.966156	1.06964	0.526343
Inverse variance weighted	8	0.146353	0.051269	0.241437	1.1576	1.05261	1.27308	0.00255437	40	0.0202841	-0.0336344	0.0742025	1.02049	0.966925	1.07702	0.460909
IVW radial	8	0.147123	0.0519041	0.242342	1.1585	1.05327	1.27423	0.00245854	40	0.020269	-0.0336527	0.0741907	1.02048	0.966907	1.07701	0.461269
Inverse variance weighted (multiplicative random effects)	8	0.146353	0.051269	0.241437	1.1576	1.05261	1.27308	0.00255437	40	0.0202841	-0.0336344	0.0742025	1.02049	0.966925	1.07702	0.460909
Inverse variance weighted (fixed effects)	8	0.146353	0.0621426	0.230563	1.1576	1.06411	1.25931	0.000658319	40	0.0202841	-0.0111763	0.0517444	1.02049	0.988886	1.05311	0.206334
Simple mode	8	0.071591	-0.143147	0.286329	1.07422	0.872675	1.3223	0.521153	40	0.0181673	-0.080554	0.116889	1.01833	0.921921	1.12483	0.722273
Weighted mode	8	0.0531154	-0.0871326	0.193363	1.05455	0.921244	1.20715	0.466305	40	0.0122514	-0.0559376	0.0804405	1.01233	0.946264	1.083	0.723889
Weighted mode (NOME)	8	0.0542701	-0.0853163	0.193856	1.05577	0.914555	1.21879	0.482921	40	0.0152094	-0.0533317	0.0837505	1.01533	0.941958	1.09441	0.693203
Simple mode (NOME)	8	0.071591	-0.154002	0.297184	1.07422	0.883425	1.30621	0.496251	40	0.0181673	-0.0795158	0.11585	1.01833	0.915115	1.13319	0.740782
Robust adjusted profile score (RAPS)	8	0.117526	0.0288203	0.206231	1.12471	1.02924	1.22904	0.00940958	40	0.0339568	-0.014401	0.0823147	1.03454	0.985702	1.0858	0.168726
Sign concordance test	8	1	NA	NA	2.71828	NA	NA	0.0078125	40	0.15	NA	NA	1.16183	NA	NA	0.42959
Unweighted regression	8	0.162387	-16.5247	16.8494	1.17632	6.65935e-08	20778600	0.984783	40	0.0316462	-6.53401	6.5973	1.03215	0.00145317	733.114	0.992462

## Sheet: Table S6
Table S6: Leave-one-out analysis
		Analysis with all 8 SNPs				Analysis with 4 SNPs
Excluded SNP	Position	Coefficient	95% confidence interval		P	Coefficient	95% confidence interval		P
Rs1641537	17:7545721_t_c	0.215275	0.106132	0.324419	0.000110665	0.297235	0.158442	0.436027	2.69891e-05
Rs1625895	17:7578115_t_c	0.144032	0.0584959	0.229568	0.000965486	0.16288	0.065124	0.260636	0.0010918
Rs293428	4:69591782_a_g	0.145779	0.0578626	0.233695	0.00115411	0.166615	0.06526	0.267971	0.00127303
Rs7910927	10:65138910_t_g	0.0755393	-0.0220141	0.173093	0.129089	0.0725022	-0.044504	0.189508	0.224556
Rs17496332	1:107546375_a_g	0.151296	0.0642804	0.238311	0.000654648
Rs4149056	12:21331549_t_c	0.145796	0.0599538	0.231639	0.000871908
Rs8023580	15:96708291_t_c	0.150775	0.0639936	0.237556	0.00066084
Rs780093	2:27742603_t_c	0.153064	0.0658495	0.240278	0.000582014
All	All	0.146353	0.0621426	0.230563	0.000658319	0.165133	0.0693424	0.260924	0.000727951

## Sheet: Table S7
Table S7: The relationship between eQTLs and LOY
		Additive model
		OR	Confidence interval 95%		Pfdr
HM13	rs6060260_T	0.82797	0.797756	0.859201	2.6e-22
TCL1A	rs11849538_G	0.837045	0.802673	0.872709	5.018e-16
SENP7	rs7628681_T	1.11037	1.08049	1.14106	2.288e-13
SMPD2	rs7773095_C	0.892261	0.864958	0.920372	2.01175e-12
DLK1	rs7141210_T	0.901226	0.875882	0.927258	2.2178e-12
MAD1L1	rs10247428_A	0.917126	0.892802	0.942087	6.00167e-10
ACAT1	rs12361905_C	0.958358	0.933018	0.984369	0.00344997
SETBP1	rs11876015_C	0.931363	0.886787	0.977911	0.00711037
SEMA4A	rs6701295_C	1.02507	0.997866	1.05301	0.102717
RBPMS	rs2978263_T	1.02654	0.994067	1.06	0.142777
BCL2	rs4940576_T	0.976854	0.94659	1.00802	0.170499
TSC22D2	rs1868673_A	0.984762	0.958016	1.01223	0.296996
QKI	rs1234977_C	1.0227	0.97535	1.07211	0.352231

## Sheet: Table S8
Table S8: The relationship between eQTLs and SHBG
		Additive model
		β	Confidence interval 95%		Pfdr
HM13	rs6060260_T	0.00479865	-0.00925411	0.0188514	0.671085
TCL1A	rs11849538_G	-0.015235	-0.0309771	0.000507009	0.154264
SENP7	rs7628681_T	0.00645691	-0.00419038	0.0171042	0.46919
SMPD2	rs7773095_C	-0.00239484	-0.0142905	0.0095008	0.792167
DLK1	rs7141210_T	-0.0141665	-0.028333	-0.00319385	0.0455687
MAD1L1	rs10247428_A	0.0150322	0.00460255	0.0254618	0.0378428
ACAT1	rs12361905_C	0.00424127	-0.00618611	0.0146687	0.671085
SETBP1	rs11876015_C	0.000267996	-0.0185931	0.0191291	0.977782

## Sheet: Table S9
Table S9: The effect of rs7141210-T on the relationship between LOY and sex hormones
	Additive model
Gene	β	92.5% CI	97.5% CI	P
SHBG	0.02318	-0.00229623	0.0486646	0.07453
Total testosterone	0.01611	-0.0106135	0.0428403	0.23734
Free testosterone	-0.001509	-0.0268217	0.0238045	0.907012
Bioavailable testosterone	-0.00221	-0.0271381	0.0227171	0.862018

## Sheet: Table S10
Table S10: Genes used to define myeloid CH and lymphoid CH
Myeloid genes	Lymphoid genes
ASXL1	ABL1
ASXL2	AFF3
BCOR	AFF4
BCORL1	BCL11B
BRAF	BCL9
BRCC3	BCR
CBL	CCNC
CBLB	CCND1
CEBPA	CDK6
CREBBP	CDKN1B
CSF1R	CNOT3
CSF3R	CRLF2
CTCF	DNM2
CUX1	ECT2L
DNMT3A	ELN
EED	EPS15
EP300	EWSR1
ETNK1	FBXW7
ETV6	FCGR2B
EZH2	FOXP1
FLT3	HLF
GATA1	IGH
GATA2	IL7R
GATA3	IRS4
GNA13	KMT2A
GNAS	LCK
GNB1	LEF1
IDH1	LMO1
IDH2	LMO2
IKZF1	LYL1
IKZF2	LYN
IKZF3	MLLT11
JAK1	MLLT3
JAK2	MYCL
JAK3	NCKIPSD
KDM6A	NOTCH1
KIT	NT5C2
KRAS	NUP214
LUC7L2	OLIG2
MLL	P2RY8
MLL2	PAX5
MPL	PBX1
NF1	PICALM
NPM1	PML
NRAS	PTPRC
PDS5B	RAP1GDS1
PDSS2	RB1
PHF6	RPL10
PHIP	RPL5
PPM1D	SET
PRPF40B	SH2B3
PRPF8	SMAD4
PTEN	STIL
PTPN11	TAF15
RAD21	TAL2
RUNX1	TBL1XR1
SETBP1	TCF3
SETD2	TFPT
SETDB1	TLX1
SF1	TLX3
SF3A1	TRA
SF3B1	TRB
SRSF2	ZNF384
SMC1A	ZNF521
SMC3	BCL11A
STAG1	BCL2
STAG2	BCL3
SUZ12	BCL6
TET2	BIRC3
TP53	BTG1
U2AF1	BTK
U2AF2	CCND2
WT1	CHD2
ZRSR2	CHST11
CALR	DDX3X
	FAT1
	FSTL3
	LRP1B
	MAPK1
	MYC
	NFKBIE
	POT1
	TCL1A
	XPO1
	ABCA12
	ACSL3
	ATM
	CCND3
	CCR7
	DYRK1A
	FGFR2
	FOXO3
	GPR158
	HIST1H1C
	ITPR2
	KMT2C
	KMT2D
	LRP5
	MST1
	MYD88
	NFE2
	PTPRA
	RBBP4
	RPS3A
	SIN3A
	STAT3
	STAT5B
	TMEM30A
	VMA21
	VSTM4
	ABCD2
	AKAP11
	BTBD10
	CACNA1C
	CARD11
	CCDC18
	CD70
	CD79B
	CHL1
	CROCC
	CRTC1
	CTSS
	CWH43
	CXXC1
	FBXO7
	FNDC3B
	FRYL
	GABRG3
	GRID2
	HERC2
	HNRNPCL1
	IGLL5
	IRF4
	ITGA1
	ITIH5
	KIF3A
	KIF5B
	KLHL6
	KLHL7
	MED12
	MTFR2
	NLK
	NOTCH2
	PABPC1
	PIM1
	PLSCR1
	POSTN
	POU2F2
	PSMD10
	RPL37
	SLC16A7
	SLC17A6
	TBC1D32
	TPR
	TUBB2A
	VAV1
	ZYG11B

[truncated: 8 more sheets: Table S11, Table S12, Table S13, Table S14, Table S15, Table S16, Table S17, Table S18]
